# Supplementary material for: Identification and Functional Analysis of Candidate Genes Influencing Citrus Leaf Size Through Transcriptome and Coexpression Network Approaches
Source: Genes (Basel). 2025 Jan 17;16(1):97. doi: 10.3390/genes16010097 (PMC11765065; doi:10.3390/genes16010097)
Supplement: Supplementary file 1 [file genes-16-00097-s001.zip › Table S1.xls]

## Sheet: Sheet1
Table S1. Information on all primers used in this study
gene id	Forward primer	Reverse primer
Fh2g10830	CCGAATGGACAGTTCAGCCT	AGGGTGAGAGGTTTTGCTGG
Fh3g02720	TGCAGCATGTAGGGAAGCTC	CGAAATTGCCAAGTCCTGCC
Fh5g07440	GGGTGAACCAGCCGTTCTTA	ATTAGCACCAGCTGCACCAT
Fh5g25090	AGCGCAGTGGAGTTTATGGA	AGGTTACCAAGTTGCCCGAC
Fh9g25210	CCATACAAGTTGGGTCCGCT	GCTGTTGTGCAGGATTGTGG
Fh9g27650	GCAACGGAACTCATCACGCA	GTTTCTCATCCGTCCATTC
Fh7g14500	TTGCGTGCCACCTCGATT	TGCAGCTTCACCGTCAGG
Fh7g27780	AGGACGGAGCTGTGGGAA	CTTCCAGCGTCTCCCGAC
Fh7g08370	AGAATCAAGGCGCTTGGC	TGTCCCAGCGGCTTAAGC
Fh5g30470	TCCTTTGTCCACCCCTCCA	CTGGCAGTGCAGGAAGGG
Fh2g29560	ACAGGGCCTGCAAATGCT	CAGTGGGAAGAGGCCAGC
Fh5g09930	CCAGGCTTCAGCTGCTGT	GAACACGGAGGCAGCGTA
Fh8g04820	TTGCCATTCCACGCGTCT	TGGAGCCTTCAAGGTAGCG
Fh3g38720	GGTCAGCCTGCAGGACAG	ATGCTGGTCGCCATTCCC
Fh5g42590	AAGCAGGATCCTCGCAGC	GTCCTCCACAAGGGCCAC
Fh5g09460	GCATGGACCCAGAGCCAG	CAGGCGCCCTCTGTGTAC
Fh7g14670	TGAGAGGGGGTGCAGAGA	AACTTCCTGCGGGCTTCC
Fh6g11380	TTCTGGCAAGGCTCGAGC	AGCTTTTCCTGGCGCCAT
Fh4g19990	GGCCACCTCACGTAGCAG	GGACGGCGGCGAGATAAA
Fh7g07360	TGGTACAGGCTGGTGGGT	GACCCCGGTTACGCTTCC
Fh5g02470	GCGGCGATGAAGAGCTCT	CGACTCAGCCAGTGCCAA
β-actin	CATCCCTCAGCACCTTCC	CCAACCTTAGCACTTCTCC
