# Supplementary material for: Identification and Functional Analysis of Candidate Genes Influencing Citrus Leaf Size Through Transcriptome and Coexpression Network Approaches
Source: Genes (Basel). 2025 Jan 17;16(1):97. doi: 10.3390/genes16010097 (PMC11765065; doi:10.3390/genes16010097)
Supplement: Supplementary file 1 [file genes-16-00097-s001.zip › Table S2.xls]

## Sheet: Sheet1
Table S2. Transcriptome data quality statistics of the test samples
Sample	Raw Base(G)	Clean Base(G)	Q20(%)	Q30(%)	GC content(%)	alignment rate(%)
Nor1	11.42	10.85	98.31	95.45	43.16	92.67
Nor2	18.75	17.6	98.47	95.77	43.5	93.98
Nor3	9.15	8.96	98.36	95.43	43.48	93.1
VarB1	13.66	13.39	98.18	94.89	43.49	94.56
VarB2	12.5	12.27	98.32	95.31	43.48	94.43
VarB3	12.62	12.37	98.2	95.02	43.74	94.13
VarS1	15.71	15.44	98.34	95.36	43.98	94.89
VarS2	14.94	13.86	98.85	96.8	47.87	95.86
VarS3	12.98	12.59	98.41	95.58	43.7	94.28
