# Supplementary material for: Identification and Functional Analysis of Candidate Genes Influencing Citrus Leaf Size Through Transcriptome and Coexpression Network Approaches
Source: Genes (Basel). 2025 Jan 17;16(1):97. doi: 10.3390/genes16010097 (PMC11765065; doi:10.3390/genes16010097)
Supplement: Supplementary file 1 [file genes-16-00097-s001.zip › Table S3.xlsx]

## Sheet: green module
Table S3. Gene coexpression network within the green module.
fromNode	toNode	weight
Fh8g13860	Fh5g30470	0.900224
Fh6g16620	Fh5g30470	0.89977
Fh7g08370	Fh8g13860	0.899438
Fh2g29560	Fh8g13860	0.899202
Fh7g08370	Fh6g16620	0.899117
Fh2g29560	Fh6g16620	0.898689
Fh7g18440	Fh5g30470	0.89801
Fh7g08370	Fh7g18440	0.897875
Fh3g31570	Fh8g13860	0.897378
Fh8g26100	Fh5g30470	0.897319
Fh7g08370	Fh8g26100	0.896993
Fh3g31570	Fh6g16620	0.896817
Fh2g29560	Fh7g18440	0.896699
Fh7g08370	Fh3g18230	0.896103
Fh2g29560	Fh8g26100	0.896102
Fh3g18230	Fh5g30470	0.896044
Fh3g21100	Fh8g13860	0.895985
Fh2g13560	Fh7g08370	0.895561
Fh3g21100	Fh6g16620	0.895482
Fh2g13560	Fh5g30470	0.895396
Fh2g29560	Fh3g18230	0.894655
Fh3g31570	Fh7g18440	0.89464
Fh3g31570	Fh8g26100	0.894144
Fh2g13560	Fh2g29560	0.893961
Fh3g21100	Fh7g18440	0.893526
Fh3g21100	Fh8g26100	0.893097
Fh7g08370	Fh3g22510	0.892935
Fh3g18230	Fh3g31570	0.892557
Fh1g10210	Fh7g08370	0.8923
Fh2g13560	Fh3g31570	0.89183
Fh7g08370	Fh4g27670	0.891695
Fh3g18230	Fh3g21100	0.891666
Fh2g13560	Fh3g21100	0.891014
Fh3g22510	Fh5g30470	0.890892
Fh2g03250	Fh7g08370	0.890605
Fh7g08370	Fh7g22720	0.890545
Fh1g10210	Fh5g30470	0.890539
Fh7g08370	Fh9g24340	0.890338
Fh7g08370	FhUn08160	0.890331
Fh4g27670	Fh5g30470	0.890031
Fh7g08370	Fh4g05620	0.889543
Fh2g24310	Fh7g08370	0.888745
Fh7g27780	Fh8g13860	0.888732
Fh6g16620	Fh7g27780	0.888715
Fh7g18440	Fh7g27780	0.888646
Fh2g29560	Fh3g22510	0.888605
Fh2g03250	Fh5g30470	0.888392
Fh3g22510	Fh7g27780	0.888388
Fh1g10210	Fh2g29560	0.888387
Fh5g30470	Fh9g24340	0.888348
Fh7g22720	Fh5g30470	0.888299
Fh2g29560	Fh4g27670	0.887926
Fh7g27780	Fh8g26100	0.887848
Fh3g18230	Fh7g27780	0.887804
Fh5g30470	FhUn08160	0.887704
Fh1g10210	Fh7g27780	0.887617
Fh2g13560	Fh7g27780	0.887605
Fh7g08370	Fh3g28880	0.887477
Fh7g27780	FhUn08160	0.887457
Fh4g05620	Fh7g27780	0.887427
Fh7g22720	Fh7g27780	0.887107
Fh2g03250	Fh7g27780	0.887103
Fh4g27670	Fh7g27780	0.887101
Fh3g28880	Fh7g27780	0.887017
Fh7g08370	XLOC_001029	0.886798
Fh2g24310	Fh7g27780	0.886785
Fh7g27780	Fh9g24340	0.886641
Fh4g05620	Fh5g30470	0.886537
Fh2g29560	Fh9g24340	0.886101
Fh7g27780	XLOC_001029	0.886056
Fh2g03250	Fh2g29560	0.886041
Fh2g29560	Fh7g22720	0.885933
Fh2g24310	Fh5g30470	0.88583
Fh3g22510	Fh3g31570	0.885747
Fh1g10210	Fh3g31570	0.885661
Fh7g08370	Fh8g13860	0.885581
Fh3g21100	Fh3g22510	0.885486
Fh1g10210	Fh3g21100	0.885424
Fh6g16620	Fh7g08370	0.885394
Fh3g31570	Fh4g27670	0.885255
Fh2g29560	FhUn08160	0.885163
Fh3g21100	Fh4g27670	0.885063
Fh7g08370	Fh7g18440	0.884682
Fh3g31570	Fh7g27780	0.884388
Fh2g29560	Fh7g27780	0.884311
Fh7g27780	Fh5g30470	0.884086
Fh2g29560	Fh4g05620	0.883826
Fh3g28880	Fh5g30470	0.883722
Fh7g08370	Fh7g27780	0.883532
Fh3g21100	Fh7g27780	0.883518
Fh7g08370	Fh7g27780	0.883488
Fh7g08370	Fh8g26100	0.883472
Fh5g30470	XLOC_001029	0.883445
Fh3g31570	Fh9g24340	0.883322
Fh3g21100	Fh9g24340	0.883312
Fh2g29560	Fh2g24310	0.883166
Fh2g03250	Fh3g31570	0.883163
Fh2g03250	Fh3g21100	0.88316
Fh3g21100	Fh7g22720	0.88305
Fh3g31570	Fh7g22720	0.883042
Fh3g18230	Fh7g08370	0.882983
Fh2g13560	Fh7g08370	0.882526
Fh7g27780	XLOC_022440	0.882279
Fh3g21100	FhUn08160	0.882201
Fh3g31570	FhUn08160	0.882117
Fh3g22510	Fh7g08370	0.88205
Fh7g08370	Fh3g31570	0.881555
Fh1g10210	Fh7g08370	0.880997
Fh2g29560	Fh7g08370	0.88099
Fh3g21100	Fh4g05620	0.880853
Fh2g29560	Fh3g28880	0.880677
Fh3g31570	Fh4g05620	0.880638
Fh2g29560	XLOC_001029	0.880589
Fh2g24310	Fh3g21100	0.880312
Fh7g27780	Fh8g26540	0.880233
Fh4g27670	Fh7g08370	0.880215
Fh7g08370	Fh5g30470	0.880123
Fh8g13860	XLOC_001029	0.880073
Fh2g24310	Fh3g31570	0.880033
Fh7g08370	FhUn08160	0.879964
Fh7g08370	Fh3g21100	0.879814
Fh2g03250	Fh7g08370	0.879731
Fh7g08370	Fh7g22720	0.879709
Fh4g05620	Fh7g08370	0.879596
Fh5g20370	Fh7g27780	0.879588
Fh6g16620	XLOC_001029	0.879234
Fh7g08370	Fh9g24340	0.879158
Fh2g24310	Fh7g08370	0.878612
Fh1g18020	Fh6g12440	0.878417
Fh3g28880	Fh7g08370	0.878321
Fh5g04950	Fh7g27780	0.878288
Fh3g21100	XLOC_001029	0.877838
Fh5g00750	Fh7g27780	0.877804
Fh5g07650	Fh7g27780	0.87778
Fh3g21100	Fh3g28880	0.877735
Fh3g28880	Fh8g13860	0.877652
Fh1g18020	Fh5g10520	0.877629
Fh1g18020	Fh4g29120	0.877554
Fh1g10040	Fh1g18020	0.877479
Fh3g31570	XLOC_001029	0.877312
Fh3g28880	Fh3g31570	0.877218
Fh1g18020	Fh2g01430	0.877115
Fh7g08370	XLOC_001029	0.877069
Fh7g08370	Fh7g08370	0.876982
Fh1g18020	Fh1g30580	0.876932
Fh3g28880	Fh6g16620	0.876882
Fh3g31570	Fh5g30470	0.876725
Fh2g30430	Fh5g06180	0.876201
Fh1g18020	Fh6g08690	0.876182
Fh1g18020	XLOC_018748	0.876132
Fh1g18020	Fh3g30290	0.876107
Fh1g18020	Fh3g25960	0.876062
Fh7g18440	XLOC_001029	0.875977
Fh2g29560	Fh5g30470	0.875913
Fh7g27780	FhUn00260	0.875806
Fh8g26100	XLOC_001029	0.87576
Fh5g06180	Fh8g27030	0.875578
Fh1g18020	Fh7g27780	0.875519
Fh6g12440	FhUn00260	0.875001
Fh1g18020	Fh5g22830	0.874927
Fh1g18020	Fh5g04950	0.874764
Fh3g21100	Fh5g30470	0.874726
Fh3g22510	XLOC_022440	0.874706
Fh5g22830	Fh7g27780	0.874589
Fh1g18020	Fh5g06180	0.874541
Fh1g18020	Fh8g26780	0.874453
Fh1g18020	Fh5g45180	0.87441
Fh8g13860	XLOC_022440	0.874395
Fh6g16620	XLOC_022440	0.874389
Fh7g18440	XLOC_022440	0.874386
Fh5g10520	FhUn00260	0.87405
Fh4g29120	FhUn00260	0.874026
Fh1g10040	FhUn00260	0.874012
Fh3g28880	Fh7g18440	0.873904
Fh7g08370	XLOC_022440	0.873676
Fh4g05620	XLOC_022440	0.873623
Fh5g24340	Fh8g27030	0.873538
Fh5g24340	Fh6g12440	0.873528
Fh2g01430	FhUn00260	0.873497
FhUn08160	XLOC_022440	0.873484
Fh1g18020	FhUn00260	0.873446
Fh3g28880	XLOC_022440	0.873377
Fh3g18230	XLOC_001029	0.873377
Fh2g30430	Fh5g24340	0.87335
Fh1g10210	XLOC_022440	0.873346
Fh3g31570	Fh7g08370	0.873317
Fh3g28880	Fh8g26100	0.873311
Fh1g30580	FhUn00260	0.873307
Fh1g18020	Fh5g00750	0.87325
Fh2g29560	Fh3g31570	0.873217
Fh2g33080	Fh7g27780	0.873177
Fh1g18020	Fh8g26540	0.873086
Fh3g18230	XLOC_022440	0.873034
Fh2g29560	Fh7g08370	0.873028
Fh8g26100	XLOC_022440	0.872999
Fh1g10040	Fh5g24340	0.872912
Fh1g18020	Fh5g30310	0.872864
Fh1g18020	Fh5g24340	0.872833
Fh1g18020	Fh5g07650	0.872818
Fh7g22720	XLOC_022440	0.872752
Fh2g13560	XLOC_022440	0.872739
Fh2g03250	XLOC_022440	0.87273
Fh2g24310	Fh8g13860	0.87266
Fh6g08690	FhUn00260	0.872635
Fh2g24310	XLOC_022440	0.872572
Fh3g30290	FhUn00260	0.872548
Fh4g27670	XLOC_022440	0.872483
Fh7g08370	Fh5g30470	0.872478
Fh3g25960	FhUn00260	0.872466
FhUn00260	XLOC_018748	0.872457
Fh5g04950	Fh5g07650	0.872419
Fh2g13560	XLOC_001029	0.872406
Fh2g01430	Fh5g07650	0.87224
Fh5g20370	Fh8g26540	0.872127
Fh5g07650	Fh5g10520	0.872074
Fh9g24340	XLOC_022440	0.871901
Fh5g04950	Fh5g20370	0.871874
Fh1g18020	Fh5g20370	0.871798
Fh3g21100	Fh7g08370	0.87178
Fh2g24310	Fh6g16620	0.871744
Fh5g24340	Fh6g08690	0.871742
XLOC_001029	XLOC_022440	0.871673
Fh1g30580	Fh5g07650	0.871647
Fh5g07650	Fh8g26540	0.871632
Fh5g24340	Fh6g10590	0.871579
Fh3g30290	Fh5g24340	0.871394
Fh2g01430	Fh7g27780	0.87139
Fh5g07650	Fh5g22830	0.871338
Fh2g30430	Fh8g26780	0.871299
Fh5g20370	XLOC_022440	0.871282
Fh5g22830	FhUn00260	0.871173
Fh3g18230	Fh3g28880	0.871151
Fh2g29560	Fh3g21100	0.871109
Fh5g04950	FhUn00260	0.871018

## Sheet: turquoise module
Table S3. Gene coexpression network within the turquoise module.
fromNode	toNode	weight
Fh5g09930	Fh5g19180	0.888404
Fh5g09930	Fh9g19500	0.888381
Fh3g21950	Fh5g09930	0.888361
Fh3g34590	Fh5g09930	0.88835
Fh5g02210	Fh5g09930	0.888337
Fh5g09930	Fh9g19270	0.888305
Fh3g09760	Fh5g09930	0.888272
Fh4g05680	Fh5g09930	0.888263
Fh1g14310	Fh5g42590	0.888241
Fh1g21470	Fh5g09930	0.888231
Fh5g09930	XLOC_006481	0.88823
Fh6g22660	Fh5g42590	0.888223
Fh5g20250	Fh5g42590	0.888222
Fh9g19270	Fh5g42590	0.888219
Fh5g09460	Fh9g19270	0.888213
Fh5g09460	Fh9g19500	0.888211
Fh5g09460	Fh9g19500	0.888208
Fh5g09930	XLOC_017991	0.888207
Fh3g21950	Fh5g09460	0.888202
Fh9g19500	Fh5g42590	0.888201
Fh5g09930	XLOC_012423	0.8882
Fh1g14310	Fh5g09930	0.888192
Fh5g09460	Fh9g19270	0.888187
Fh1g14310	Fh5g09460	0.888176
Fh5g09930	Fh5g42220	0.888172
Fh5g09460	Fh5g19180	0.888166
Fh5g09930	Fh5g47850	0.888165
Fh3g21950	Fh5g09460	0.888164
Fh1g17190	Fh5g09930	0.888155
Fh5g19180	Fh5g09460	0.888131
Fh5g09930	Fh6g03840	0.888118
Fh3g34590	Fh5g09460	0.888117
Fh1g14310	Fh5g09460	0.88811
Fh3g21950	Fh8g10830	0.888109
Fh5g09930	Fh9g07100	0.888101
Fh3g20140	Fh5g20250	0.888094
Fh6g22660	Fh5g09460	0.888089
Fh8g10830	Fh9g19500	0.888088
Fh5g09930	Fh9g12250	0.888087
Fh3g20140	Fh6g22660	0.888087
Fh5g19180	Fh5g42590	0.888087
Fh3g15580	Fh5g42590	0.888082
Fh3g21950	XLOC_028872	0.888081
Fh5g09460	Fh5g02210	0.888077
Fh8g10830	Fh9g19270	0.888077
Fh5g20250	Fh5g09460	0.888074
Fh3g21950	Fh5g42590	0.888074
Fh4g14070	Fh5g20250	0.88807
Fh3g34590	Fh3g38720	0.888068
Fh4g29330	Fh5g09930	0.888063
Fh5g02210	Fh3g38720	0.888061
Fh4g14070	Fh6g22660	0.888059
Fh5g08530	Fh5g09930	0.888058
Fh9g19500	XLOC_028872	0.888046
Fh1g14310	Fh3g20140	0.888046
Fh5g19180	Fh8g10830	0.888037
Fh5g09930	Fh6g22660	0.888034
Fh9g19270	XLOC_028872	0.888033
Fh1g21470	Fh3g38720	0.888031
Fh3g34590	Fh8g10830	0.888026
Fh3g38720	XLOC_017991	0.888024
Fh1g16640	Fh5g09930	0.888021
Fh3g38720	XLOC_012423	0.888021
Fh2g03700	Fh5g09930	0.888019
Fh3g34590	Fh5g09460	0.888017
Fh1g21470	Fh5g09460	0.888016
Fh3g15580	Fh4g14070	0.888015
Fh5g09930	Fh5g20250	0.888015
Fh3g34590	XLOC_028872	0.888012
Fh3g15580	Fh3g20140	0.888008
Fh9g19270	Fh9g19310	0.888008
Fh1g23310	Fh5g09930	0.888005
Fh3g21950	Fh3g38720	0.888002
Fh5g19180	XLOC_028872	0.888002
Fh1g14310	Fh4g14070	0.888
Fh1g21130	Fh5g20250	0.887992
Fh1g14310	Fh8g10830	0.887992
Fh1g21130	Fh6g22660	0.887991
Fh5g09460	Fh5g42220	0.88799
Fh5g42220	Fh3g38720	0.88799
Fh5g39440	Fh6g22660	0.887984
Fh5g02210	Fh8g10830	0.887982
Fh5g20250	Fh5g39440	0.887982
Fh3g21950	Fh9g19310	0.887981
Fh9g19310	Fh9g19500	0.887981
Fh5g09460	Fh6g22660	0.887979
Fh4g04940	Fh5g20250	0.887975
Fh1g14310	Fh5g39440	0.887972
Fh4g04940	Fh6g22660	0.88797
Fh5g02210	XLOC_028872	0.88797
Fh3g20140	Fh9g19270	0.887967
Fh5g09460	XLOC_017991	0.887966
Fh1g14310	Fh9g19310	0.887965
Fh5g19180	Fh3g38720	0.887965
Fh1g14310	Fh1g21130	0.887963
Fh5g02210	Fh5g09460	0.887963
Fh5g09460	XLOC_012423	0.887962
Fh3g38720	Fh9g12250	0.887959
Fh5g09460	Fh5g20250	0.887957
Fh3g38720	Fh9g07100	0.887957
Fh1g16170	Fh5g09930	0.887952
Fh4g06320	Fh5g42590	0.887952
Fh4g14070	Fh6g04800	0.887949
Fh4g14070	XLOC_027814	0.887949
Fh1g21470	Fh8g10830	0.887948
Fh3g15580	Fh7g18730	0.887944
Fh1g21470	XLOC_028872	0.887944
Fh5g09460	Fh4g05680	0.887943
Fh4g06320	Fh4g14070	0.88794
Fh3g20140	XLOC_027814	0.887939
Fh1g14310	XLOC_028872	0.887938
Fh5g42590	XLOC_027814	0.887937
Fh5g42220	Fh8g10830	0.887932
Fh6g04800	Fh7g18730	0.887932
Fh3g13060	Fh3g15580	0.887931
Fh3g13060	Fh5g20250	0.887931
Fh5g42220	XLOC_028872	0.88793
Fh5g20250	Fh7g18730	0.88793
Fh3g09760	Fh5g09460	0.887929
Fh1g17170	Fh5g42590	0.887927
Fh3g20140	Fh6g04800	0.887924
Fh1g14310	Fh4g04940	0.887922
Fh3g20140	Fh4g06320	0.887919
Fh3g38720	Fh9g19500	0.887917
Fh5g08530	Fh3g38720	0.887916
Fh3g20140	Fh9g19500	0.887916
Fh3g13060	Fh6g04800	0.887915
Fh5g39440	Fh9g19270	0.887913
Fh3g13060	Fh6g22660	0.887913
Fh6g04800	Fh5g42590	0.887913
Fh6g22660	Fh7g18730	0.88791
Fh5g09930	Fh7g20660	0.887907
Fh4g14070	Fh9g19270	0.887906
Fh1g23310	Fh3g38720	0.887904
Fh4g06320	Fh7g18730	0.887904
Fh4g05680	Fh5g09460	0.887902
Fh5g09930	Fh9g19830	0.8879
Fh7g18730	XLOC_027814	0.887898
Fh8g10830	XLOC_017991	0.887896
XLOC_017991	XLOC_028872	0.887896
XLOC_012423	XLOC_028872	0.887894
Fh8g10830	XLOC_012423	0.887894
Fh1g21130	Fh9g19270	0.887893
Fh3g13060	XLOC_027814	0.887891
Fh3g21950	XLOC_013542	0.88789
Fh4g05680	Fh5g42590	0.887887
Fh1g21470	Fh5g09460	0.887887
Fh3g13060	Fh4g06320	0.887886
Fh5g09460	XLOC_006481	0.887879
Fh5g09460	Fh7g20660	0.887879
Fh5g19180	Fh9g19310	0.887879
Fh3g09760	Fh3g38720	0.887875
Fh5g42220	Fh5g09460	0.887866
Fh5g09460	Fh9g12250	0.887865
Fh3g21950	Fh7g08000	0.887864
Fh6g22660	Fh9g19310	0.887863
Fh3g15580	Fh4g04940	0.887862
Fh9g19270	XLOC_013542	0.887856
Fh4g14070	Fh9g19500	0.887851
Fh6g22660	Fh8g10830	0.887849
Fh7g20660	Fh5g09460	0.887848
Fh5g39440	Fh9g19500	0.887848
Fh3g34590	Fh5g42590	0.887847
Fh4g04940	XLOC_027814	0.887847
Fh4g29330	Fh3g38720	0.887844
Fh1g21130	Fh3g15580	0.887843
Fh5g20250	Fh9g19310	0.88784
Fh3g38720	Fh9g19270	0.887838
Fh3g09760	Fh5g09460	0.887835
Fh3g38720	Fh9g19830	0.887835
Fh7g20660	Fh8g10830	0.887835
Fh9g19500	XLOC_013542	0.887834
Fh4g04940	Fh9g19270	0.887834
Fh1g17170	Fh5g09460	0.88783
Fh3g21610	Fh5g09930	0.887829
Fh1g16640	Fh3g38720	0.887829
Fh7g21350	Fh5g42590	0.887828
Fh3g34590	Fh9g19310	0.887826
Fh1g21130	Fh9g19500	0.887826
Fh1g21130	XLOC_027814	0.887825
Fh5g20250	Fh8g10830	0.887823
Fh3g15580	Fh5g09460	0.887821
Fh5g09460	XLOC_017991	0.887819
Fh9g12250	XLOC_028872	0.887818
Fh7g13500	Fh5g42590	0.887817
Fh7g20660	XLOC_028872	0.887817
Fh5g09460	XLOC_012423	0.887815
Fh1g17170	Fh3g20140	0.887815
Fh4g27020	Fh9g19270	0.887813
Fh1g14310	Fh3g13060	0.887813
Fh8g10830	Fh9g12250	0.887811
Fh3g34590	Fh7g08000	0.88781
Fh5g09460	XLOC_006481	0.887806
Fh3g20140	Fh7g13500	0.887805
Fh1g14310	Fh7g18730	0.887805
Fh3g15580	Fh5g39440	0.887802
Fh5g09460	Fh9g07100	0.887801
Fh3g38720	Fh6g03840	0.887801
Fh4g04940	Fh6g04800	0.8878
Fh4g14070	Fh7g13500	0.887799
Fh3g21950	FhUn09910	0.887794
Fh3g09760	Fh8g10830	0.88779
Fh5g42220	Fh7g08000	0.887789
Fh3g21610	Fh3g38720	0.887789
Fh5g39440	XLOC_027814	0.887788
Fh2g03700	Fh5g42590	0.887788
Fh1g21470	Fh7g08000	0.887787
Fh1g17190	Fh5g09460	0.887786
Fh4g05680	Fh8g10830	0.887784
Fh6g22660	XLOC_028872	0.887784
Fh5g09930	Fh8g13510	0.887783
Fh5g09460	Fh5g47850	0.887783
Fh3g34590	XLOC_013542	0.887782
Fh1g17170	Fh5g39440	0.887782
Fh5g02210	Fh5g42590	0.887781
Fh3g21950	Fh4g27020	0.887781
Fh3g34590	FhUn09910	0.88778
Fh1g14310	Fh4g27020	0.887779
Fh3g38720	XLOC_006481	0.887778
Fh1g14310	XLOC_013542	0.887777
Fh3g15580	Fh5g09930	0.887776
Fh1g17170	Fh4g14070	0.887776
Fh7g08000	Fh9g19270	0.887775
Fh1g21470	FhUn09910	0.887775
Fh7g08000	Fh9g19500	0.887775
Fh5g42220	FhUn09910	0.887775
Fh1g17170	Fh1g21130	0.887774
Fh1g21470	Fh7g23610	0.887774
Fh4g04940	Fh4g06320	0.887771
Fh3g38720	Fh5g47850	0.887767
Fh7g20660	Fh9g19310	0.887767
Fh3g09760	XLOC_028872	0.887764
Fh5g02210	Fh7g08000	0.887764
Fh4g05680	Fh3g38720	0.887763
Fh4g04940	Fh9g19500	0.887763
Fh5g02210	Fh9g19310	0.887762
Fh3g34590	Fh7g23610	0.887762
Fh5g42220	Fh7g23610	0.887761
Fh2g10740	Fh5g09930	0.88776
Fh1g21130	Fh6g04800	0.88776
Fh7g23610	XLOC_012423	0.887758
Fh7g23610	XLOC_017991	0.887758
Fh4g27020	Fh9g19500	0.887757
Fh5g20250	XLOC_028872	0.887755
Fh5g19180	XLOC_013542	0.88775
Fh2g10740	Fh3g38720	0.88775
Fh3g20140	Fh5g19180	0.887748
XLOC_006481	Fh5g42590	0.887746
Fh4g05680	XLOC_028872	0.887743
Fh5g42220	XLOC_013542	0.887743
Fh5g02210	FhUn09910	0.887741
Fh1g17170	Fh4g04940	0.887741
Fh7g08000	XLOC_012423	0.887741
Fh5g02210	Fh7g23610	0.88774
FhUn09910	XLOC_012423	0.88774
Fh7g08000	XLOC_017991	0.88774
Fh3g21950	FhUn07680	0.887739
Fh5g09930	Fh5g11020	0.887739
FhUn09910	XLOC_017991	0.887739
Fh5g42220	Fh9g19310	0.887738
Fh4g04940	Fh7g13500	0.887737
Fh3g20140	Fh3g21950	0.887737
Fh1g21470	Fh9g19310	0.887736
Fh9g07100	XLOC_028872	0.887736
Fh1g21130	Fh4g06320	0.887736
Fh1g21470	XLOC_013542	0.887735
Fh7g21350	Fh5g09460	0.887734
Fh1g21130	Fh7g13500	0.887734
Fh4g14070	Fh9g04440	0.887734
Fh3g09760	Fh5g42590	0.887733
Fh3g20140	Fh9g04440	0.88773
Fh7g23610	Fh9g12250	0.887729
Fh8g10830	Fh9g07100	0.887729
Fh5g09460	Fh5g08530	0.887729
Fh5g42220	FhUn07680	0.887728
Fh8g10830	XLOC_006481	0.887726
Fh3g20140	Fh7g21350	0.887725
Fh5g19180	Fh7g08000	0.887724
Fh5g09460	Fh6g03840	0.887724
Fh3g21950	Fh5g39440	0.887724
Fh1g21470	FhUn07680	0.887723
Fh5g02210	XLOC_013542	0.887723
Fh5g09930	Fh9g12860	0.887723
Fh7g20660	XLOC_013542	0.887722
Fh3g34590	FhUn07680	0.88772
Fh3g13060	Fh7g13500	0.887717
Fh1g17190	Fh5g09460	0.887717
Fh7g13500	Fh7g18730	0.887715
Fh3g38720	Fh9g12860	0.887714
Fh5g39440	Fh7g13500	0.887713
Fh3g21950	Fh7g23610	0.88771
Fh1g17170	Fh5g09460	0.887709
Fh1g21160	Fh5g09930	0.887708
Fh1g23310	Fh5g09460	0.887707
Fh9g04440	Fh5g42590	0.887706
Fh5g39440	Fh6g04800	0.887705
Fh7g20660	Fh5g42590	0.887704
Fh5g39440	Fh7g21350	0.887704
Fh5g09460	Fh9g19830	0.887702
Fh9g12250	FhUn09910	0.887702

## Sheet: yellow module
Table S3. Gene coexpression network within the yellow module.
fromNode	toNode	weight
Fh6g22570	Fh5g02470	0.867782
Fh2g35260	Fh5g02470	0.867642
Fh4g28890	Fh4g19990	0.867383
Fh6g11380	Fh5g02470	0.867334
Fh5g08350	Fh5g02470	0.867263
Fh4g19990	Fh4g19990	0.867223
Fh6g11380	Fh4g19990	0.867216
Fh4g19990	Fh6g22570	0.866959
Fh5g02470	Fh9g22880	0.866623
Fh2g35260	Fh4g19990	0.866547
Fh4g28890	Fh5g02470	0.866308
Fh2g12030	Fh6g22570	0.866292
Fh2g12030	Fh2g35260	0.866163
Fh2g12030	Fh6g11380	0.866146
Fh4g19990	Fh9g22880	0.866055
Fh5g02470	Fh5g02470	0.866038
Fh5g02470	Fh4g19990	0.865835
Fh5g02470	Fh4g19990	0.86581
Fh5g08350	Fh4g19990	0.865805
Fh2g12030	Fh5g08350	0.865504
Fh4g25710	Fh4g19990	0.865489
Fh3g31190	Fh6g11380	0.865394
Fh3g31190	Fh6g22570	0.865199
Fh6g11380	Fh5g06300	0.865157
Fh5g06300	Fh6g22570	0.865156
Fh2g12030	Fh4g28890	0.865145
Fh4g19990	Fh8g27090	0.865103
Fh1g25570	Fh6g11380	0.865094
Fh2g35260	Fh5g06300	0.865067
Fh2g12030	Fh5g02470	0.865028
Fh2g35260	Fh3g31190	0.86501
Fh4g19990	Fh8g06370	0.864965
Fh1g25570	Fh6g22570	0.864959
Fh2g12030	Fh9g22880	0.864902
Fh2g12030	Fh4g19990	0.864835
Fh4g28890	Fh8g06370	0.864834
Fh1g25570	Fh2g35260	0.864824
Fh6g11380	Fh8g06370	0.864742
Fh3g31190	Fh4g28890	0.864697
Fh3g20560	Fh4g19990	0.864653
Fh2g34300	Fh6g11380	0.864628
Fh3g31190	Fh4g19990	0.864575
Fh4g19990	Fh9g03320	0.864565
Fh2g34300	Fh6g22570	0.864563
Fh2g34300	Fh2g35260	0.864501
Fh3g20560	Fh4g28890	0.864411
Fh5g02470	Fh7g16510	0.864391
Fh3g31190	Fh5g02470	0.864358
Fh4g19990	Fh7g16510	0.864356
Fh5g06300	Fh5g08350	0.864237
Fh5g02470	Fh5g06300	0.864188
Fh1g25570	Fh4g28890	0.864174
Fh1g25570	Fh5g02470	0.864118
Fh3g31190	Fh5g08350	0.864104
Fh3g20560	Fh6g11380	0.864096
Fh6g22570	Fh8g06370	0.864035
Fh1g25570	Fh4g19990	0.864034
Fh4g28890	Fh5g06300	0.864031
Fh4g19990	Fh9g24560	0.863924
Fh1g25570	Fh5g08350	0.863919
Fh4g19990	FhUn03010	0.863877
Fh5g06300	Fh4g19990	0.863825
Fh3g31190	Fh9g22880	0.863739
Fh2g34300	Fh5g02470	0.863738
Fh4g19990	Fh7g15140	0.863737
Fh5g02470	Fh8g06370	0.863678
Fh2g35260	Fh8g06370	0.863669
Fh2g34300	Fh5g08350	0.863587
Fh4g28890	FhUn03010	0.863576
Fh2g12030	Fh7g16510	0.863558
Fh5g06300	Fh9g22880	0.863555
Fh5g02470	Fh7g19850	0.863552
Fh4g25710	Fh5g02470	0.863551
Fh2g26300	Fh4g19990	0.863486
Fh5g02470	Fh8g27090	0.86346
Fh2g34300	Fh4g28890	0.863413
Fh1g25570	Fh9g22880	0.863392
Fh6g11380	FhUn03010	0.863385
Fh4g28890	Fh7g15140	0.863326
Fh5g39640	Fh5g02470	0.863302
Fh2g34300	Fh4g19990	0.863255
Fh3g20560	Fh6g22570	0.863179
Fh4g24820	Fh4g19990	0.863125
Fh5g02470	Fh8g23040	0.86308
Fh3g20560	Fh5g02470	0.863066
Fh3g31190	Fh7g16510	0.863028
Fh2g26300	Fh5g02470	0.862996
Fh6g11380	Fh7g14100	0.862885
Fh5g02470	Fh9g03320	0.862878
Fh4g19990	XLOC_020476	0.862873
Fh2g34300	Fh9g22880	0.862847
Fh4g25710	Fh8g06370	0.862845
Fh5g06300	Fh7g16510	0.862834
Fh6g11380	Fh7g15140	0.862816
Fh1g25570	Fh7g16510	0.862801
Fh2g35260	Fh3g20560	0.862767
Fh8g06370	Fh9g22880	0.862707
Fh3g20560	Fh4g25710	0.862577
Fh2g35260	Fh7g14100	0.862558
Fh6g22570	Fh7g14100	0.862556
Fh7g16510	Fh8g06370	0.862487
Fh5g08350	Fh8g06370	0.862481
Fh5g02470	FhUn03010	0.862458
Fh2g34300	Fh7g16510	0.862442
Fh4g28890	XLOC_020476	0.86244
Fh6g22570	FhUn03010	0.862392
Fh2g12030	Fh4g25710	0.862383
Fh5g02470	Fh9g24560	0.862296
Fh6g11380	Fh6g20010	0.862258
Fh5g02470	Fh7g14100	0.862244
Fh8g06370	Fh8g27090	0.86224
Fh6g11380	XLOC_020476	0.862218
Fh5g39640	Fh4g19990	0.862206
Fh2g12030	Fh8g27090	0.862148
Fh3g31190	Fh4g25710	0.862141
Fh2g35260	Fh6g20010	0.862123
Fh6g20010	Fh6g22570	0.862026
Fh2g35260	FhUn03010	0.862017
Fh3g20560	Fh7g16510	0.861954
Fh5g02470	Fh7g15140	0.861886
Fh3g20560	Fh8g27090	0.861879
Fh3g20560	Fh9g22880	0.861836
Fh4g19990	Fh7g19850	0.861801
Fh2g33810	Fh5g02470	0.861768
Fh3g31190	Fh8g27090	0.861752
Fh5g02470	Fh6g20010	0.861727
Fh6g11380	Fh6g14100	0.861699
Fh3g20560	Fh4g24820	0.861679
Fh8g06370	Fh9g03320	0.861641
Fh4g25710	FhUn03010	0.86164
Fh4g25710	Fh7g15140	0.86162
Fh6g22570	Fh7g15140	0.861605
Fh2g12030	Fh9g03320	0.861532
Fh7g14100	Fh4g19990	0.86151
Fh4g28890	Fh7g14100	0.861486
Fh4g24820	Fh8g06370	0.861465
Fh1g25570	Fh4g25710	0.86145
Fh3g20560	Fh5g08350	0.861438
Fh2g02590	Fh4g19990	0.861424
Fh7g16510	FhUn03010	0.861419
Fh5g02470	XLOC_020476	0.861412
Fh4g24820	Fh7g15140	0.861389
Fh2g14500	Fh4g19990	0.861389
Fh4g19990	Fh7g22550	0.86137
Fh2g12030	Fh7g19850	0.861363
Fh2g35260	Fh6g14100	0.861362
Fh5g08350	Fh7g14100	0.861347
Fh6g14100	Fh6g22570	0.861284
Fh3g20560	Fh9g03320	0.861279
Fh2g12030	Fh2g26300	0.861259
Fh3g38790	Fh4g19990	0.861239
Fh5g02470	Fh6g14100	0.861234
Fh2g12030	Fh5g39640	0.861208
Fh4g25710	Fh5g06300	0.86116
Fh2g35260	Fh7g15140	0.861159
Fh2g34530	Fh4g19990	0.86115
Fh7g14100	Fh7g16510	0.861147
Fh3g31190	Fh9g03320	0.861129
Fh1g25570	Fh8g27090	0.861082
Fh3g35710	Fh6g11380	0.861068
Fh6g11380	Fh5g06380	0.861063
Fh6g22570	XLOC_020476	0.861013
Fh7g15140	Fh7g16510	0.86091
Fh5g08350	Fh6g20010	0.860905
Fh8g27090	FhUn03010	0.8609
Fh9g22880	FhUn03010	0.860898
Fh4g24820	FhUn03010	0.860898
Fh2g12030	Fh2g33810	0.860894
Fh8g06370	Fh9g24560	0.86089
Fh2g12030	Fh9g24560	0.860883
Fh2g14500	Fh6g11380	0.860876
Fh2g14500	Fh4g28890	0.860851
Fh5g06300	Fh8g27090	0.860849
Fh7g15140	Fh8g27090	0.860787
Fh3g33110	Fh5g02470	0.860774
Fh2g12030	Fh8g23040	0.86077
Fh2g00090	Fh4g19990	0.860745
Fh4g28890	Fh7g22550	0.860744
Fh2g35260	Fh5g06380	0.860716
Fh2g33810	Fh4g19990	0.860703
Fh5g02470	Fh5g06380	0.86069
Fh4g19990	Fh9g19930	0.860658
Fh6g20010	Fh7g16510	0.860656
Fh2g35260	XLOC_020476	0.860641
Fh3g35710	Fh5g02470	0.860634
Fh2g00550	Fh6g11380	0.860627
Fh5g06380	Fh6g22570	0.860599
Fh6g11380	XLOC_000535	0.860589
Fh5g08350	FhUn03010	0.860584
Fh4g19990	XLOC_000535	0.86058
Fh4g19990	Fh8g23040	0.860575
Fh2g34530	Fh4g28890	0.860527
Fh4g25710	XLOC_020476	0.860512
Fh3g20560	Fh9g24560	0.8605
Fh7g16510	XLOC_020476	0.860495
Fh7g14100	Fh9g22880	0.860494
Fh4g28890	Fh6g20010	0.860472
Fh6g20010	Fh4g19990	0.860469
Fh2g34300	Fh4g25710	0.860469
Fh6g11380	Fh7g22550	0.860444
Fh1g25570	Fh9g03320	0.860442
Fh3g30170	Fh4g19990	0.860436
Fh3g31190	Fh9g24560	0.860428
Fh3g20560	Fh3g38790	0.86038
Fh2g26300	Fh3g31190	0.860344
Fh2g34530	Fh6g11380	0.860333
Fh2g00550	Fh5g02470	0.860307
Fh3g35710	Fh6g22570	0.860288
Fh5g17750	Fh4g19990	0.860285
Fh9g03320	FhUn03010	0.860279
Fh2g35260	Fh3g35710	0.86027
Fh2g33810	Fh5g06300	0.860264
Fh2g14500	Fh5g02470	0.860262
Fh3g38790	Fh8g06370	0.86025
Fh6g14100	Fh7g16510	0.860249
Fh4g24820	XLOC_020476	0.860242
Fh5g06300	Fh9g03320	0.860203
Fh6g07960	Fh4g19990	0.860201
Fh4g19990	Fh9g06350	0.860185
Fh2g00550	Fh2g35260	0.860175
Fh7g15140	Fh9g03320	0.860174
Fh7g15140	Fh9g22880	0.860156
Fh3g38790	Fh7g15140	0.860154
Fh2g02590	Fh3g20560	0.860147
Fh3g35710	Fh4g19990	0.860134
Fh6g14100	Fh4g19990	0.860127
Fh2g34300	Fh8g27090	0.860124
Fh5g02470	XLOC_000535	0.860096
Fh2g33810	Fh3g31190	0.860091
Fh4g28890	XLOC_000535	0.860089
Fh2g00550	Fh6g22570	0.860059
Fh1g25570	Fh2g33810	0.860052
Fh4g28890	Fh6g14100	0.860024
Fh2g26300	Fh8g06370	0.860007
Fh5g08350	Fh6g14100	0.859999
Fh2g02590	Fh7g15140	0.859978
Fh2g33810	Fh2g34300	0.859941
Fh7g15140	Fh9g19930	0.859937
Fh3g23350	Fh5g02470	0.859935
Fh3g20560	Fh9g19930	0.859925
Fh6g11380	Fh4g32180	0.859925
Fh3g38790	FhUn03010	0.859886
Fh3g35710	Fh4g28890	0.859841
Fh2g02590	Fh8g06370	0.85982
Fh5g02470	Fh7g22550	0.859804
Fh5g06300	Fh7g19850	0.859799
Fh1g25570	Fh2g26300	0.85979
Fh2g07610	Fh4g19990	0.859782
Fh2g26300	Fh5g06300	0.859772
Fh6g20010	Fh9g22880	0.859772
Fh3g35710	Fh7g16510	0.859772
Fh5g06380	Fh7g16510	0.859765
Fh4g19990	Fh9g28710	0.859755
Fh1g25570	Fh9g24560	0.859735
Fh2g34530	Fh5g02470	0.859728
Fh3g31190	Fh5g39640	0.859706
Fh2g07610	Fh6g11380	0.859698
Fh8g27090	XLOC_020476	0.859671
Fh3g31190	Fh7g19850	0.859649
Fh4g32180	Fh5g02470	0.85964
Fh5g06300	Fh5g39640	0.859637
Fh2g00090	Fh8g06370	0.85961
Fh5g08350	Fh7g15140	0.859602
Fh3g31190	Fh4g24820	0.859563
Fh2g14500	Fh6g22570	0.859541
Fh5g17750	Fh7g15140	0.859539
Fh4g24820	Fh5g02470	0.859534
Fh3g20560	Fh5g17750	0.859515
Fh8g06370	Fh9g19930	0.85951
Fh5g06300	Fh9g24560	0.859509
Fh2g12030	Fh3g33110	0.859506
Fh2g00090	Fh5g02470	0.859498
Fh2g14500	Fh7g16510	0.859477
Fh9g24560	FhUn03010	0.859471
Fh2g34300	Fh9g03320	0.859461
Fh2g00090	Fh3g20560	0.859447
Fh3g38790	XLOC_020476	0.859445
Fh2g00550	Fh7g16510	0.859438
